# Supplementary material for: Rapid Detection of Equine Piroplasms Using Multiplex PCR and First Genetic Characterization of Theileria haneyi in Egypt
Source: Pathogens. 2021 Oct 31;10(11):1414. doi: 10.3390/pathogens10111414 (PMC8620363; doi:10.3390/pathogens10111414)
Supplement: Supplementary file 1 [file pathogens-10-01414-s001.zip]

Archive with 1 entries (1 files):
- pathogens-1416425-supplementary.pdf
